# Supplementary material for: First imported cases of MPXV Clade Ib from Goma, Democratic Republic of the Congo
Source: Commun Med (Lond). 2025 Nov 15;5:496. doi: 10.1038/s43856-025-01203-z (PMC12647660; doi:10.1038/s43856-025-01203-z)
Supplement: Supplementary file 2 — Supplemental Data 1 [file 43856_2025_1203_MOESM2_ESM.xlsx]

## Sheet: Sheet1
strain	date	division	country	date submitted	region	subclade	location	author	accession or labid
01_gom-mpx016	2024-06-01	Nord Kivu	Democratic Republic of the Congo		Africa	Ib	Karisimbi	our analysis_first cases_patient 1	01_gom-mpx016
01_gom-mpx017	2024-06-01	Nord Kivu	Democratic Republic of the Congo		Africa	Ib	Karisimbi	our analysis_first cases_patient 1	01_gom-mpx017
02_gom-mpx021	2024-06-01	Nord Kivu	Democratic Republic of the Congo		Africa	Ib	Goma	our analysis_first cases_patient 2	02_gom-mpx021
02_gom-mpx024	2024-06-01	Nord Kivu	Democratic Republic of the Congo		Africa	Ib	Goma	our analysis_first cases_patient 2	02_gom-mpx024
02_gom-mpx022	2024-06-01	Nord Kivu	Democratic Republic of the Congo		Africa	Ib	Goma	our analysis_first cases_patient 2	02_gom-mpx022
03_gom-mpx031	2024-06-01	Nord Kivu	Democratic Republic of the Congo		Africa	Ib	Nyirangongo	our analysis_first cases_patient 3	03_gom-mpx031
09_gom-mpx064	2024-06-01	Nord Kivu	Democratic Republic of the Congo		Africa	Ib	Nyirangongo	our analysis_first cases_patient 9	09_gom-mpx064
nkv-mpx0110C|Karisimbi|ont|2024-07-04	2024-07-01	Nord Kivu	Democratic Republic of the Congo		Africa	Ib	Karisimbi	our analysis_furtherNKv	nkv-mpx0110C
nkv-mpx0130C|Goma|ont|2024-07-08	2024-07-01	Nord Kivu	Democratic Republic of the Congo		Africa	Ib	Goma	our analysis_furtherNKv	nkv-mpx0130C
RDC-NKV-GOM-MPX-351	2024-07-01	Nord Kivu	Democratic Republic of the Congo		Africa	Ib	Nyirangongo	our analysis_furtherNKv	RDC-NKV-GOM-MPX-351
RDC-NKV-GOM-MPX-338	2024-08-01	Nord Kivu	Democratic Republic of the Congo		Africa	Ib	Karisimbi	our analysis_furtherNKv	RDC-NKV-GOM-MPX-338
RDC-NKV-GOM-MPX-337	2024-08-01	Nord Kivu	Democratic Republic of the Congo		Africa	Ib	Karisimbi	our analysis_furtherNKv	RDC-NKV-GOM-MPX-337
RDC-NKV-GOM-MPX-344	2024-08-01	Nord Kivu	Democratic Republic of the Congo		Africa	Ib	Karisimbi	our analysis_furtherNKv	RDC-NKV-GOM-MPX-344
RDC-NKV-GOM-MPX-357	2024-08-01	Nord Kivu	Democratic Republic of the Congo		Africa	Ib	Goma	our analysis_furtherNKv	RDC-NKV-GOM-MPX-357
RDC-NKV-GOM-MPX-365	2024-08-01	Nord Kivu	Democratic Republic of the Congo		Africa	Ib	Karisimbi	our analysis_furtherNKv	RDC-NKV-GOM-MPX-365
RDC-NKV-GOM-MPX-381	2024-08-01	Nord Kivu	Democratic Republic of the Congo		Africa	Ib	Goma	our analysis_furtherNKv	RDC-NKV-GOM-MPX-381
RDC-NKV-GOM-MPX-382	2024-08-01	Nord Kivu	Democratic Republic of the Congo		Africa	Ib	Goma	our analysis_furtherNKv	RDC-NKV-GOM-MPX-382
RDC-NKV-GOM-MPX-347	2024-08-01	Nord Kivu	Democratic Republic of the Congo		Africa	Ib	Nyirangongo	our analysis_furtherNKv	RDC-NKV-GOM-MPX-347
skv-mpx0255S|Ibanda|ilm|2024-04-01	2024-04-01	Sud Kivu	Democratic Republic of the Congo		Africa	Ib	Ibanda	our analysis_contextualSKv	skv-mpx0255S
skv-mpx0289S|Nyantende|ilm|2024-04-09	2024-04-01	Sud Kivu	Democratic Republic of the Congo		Africa	Ib	Nyantende	our analysis_contextualSKv	skv-mpx0289S
skv-mpx0286C|Nyantende|ilm|2024-04-09	2024-04-01	Sud Kivu	Democratic Republic of the Congo		Africa	Ib	Nyantende	our analysis_contextualSKv	skv-mpx0286C
skv-mpx0290C|Kamituga|ilm|2024-04-12	2024-04-01	Sud Kivu	Democratic Republic of the Congo		Africa	Ib	Kamituga	our analysis_contextualSKv	skv-mpx0290C
skv-mpx0262C|Bagira|ilm|2024-04-13	2024-04-01	Sud Kivu	Democratic Republic of the Congo		Africa	Ib	Bagira	our analysis_contextualSKv	skv-mpx0262C
skv-mpx0259C|Kadutu|ilm|2024-04-13	2024-04-01	Sud Kivu	Democratic Republic of the Congo		Africa	Ib	Kadutu	our analysis_contextualSKv	skv-mpx0259C
skv-mpx0270S|Kadutu|ilm|2024-04-14	2024-04-01	Sud Kivu	Democratic Republic of the Congo		Africa	Ib	Kadutu	our analysis_contextualSKv	skv-mpx0270S
skv-mpx0296C|Ibanda|ilm|2024-04-20	2024-04-01	Sud Kivu	Democratic Republic of the Congo		Africa	Ib	Ibanda	our analysis_contextualSKv	skv-mpx0296C
KAM-304Ec_Pla	2024-04-01	Sud Kivu	Democratic Republic of the Congo		Africa	Ib	Kamituga	our analysis_contextualSKv	KAM-304Ec_Pla
skv-mpx0564C|Nyangezi|ont|2024-04-21	2024-04-01	Sud Kivu	Democratic Republic of the Congo		Africa	Ib	Nyangezi	our analysis_contextualSKv	skv-mpx0564C
skv-mpx0305Or|Kamituga|ilm|2024-04-XX	2024-04-01	Sud Kivu	Democratic Republic of the Congo		Africa	Ib	Kamituga	our analysis_contextualSKv	skv-mpx0305Or
skv-mpx0312P|Kamituga|ilm|2024-04-XX	2024-04-01	Sud Kivu	Democratic Republic of the Congo		Africa	Ib	Kamituga	our analysis_contextualSKv	skv-mpx0312P
skv-mpx0301C|Kamituga|ilm|2024-04-XX	2024-04-01	Sud Kivu	Democratic Republic of the Congo		Africa	Ib	Kamituga	our analysis_contextualSKv	skv-mpx0301C
skv-mpx0591Ab|Kamituga|ont|2024-05-02	2024-05-01	Sud Kivu	Democratic Republic of the Congo		Africa	Ib	Kamituga	our analysis_contextualSKv	skv-mpx0591Ab
skv-mpx0429C|Ibanda|ont|2024-05-06	2024-05-01	Sud Kivu	Democratic Republic of the Congo		Africa	Ib	Ibanda	our analysis_contextualSKv	skv-mpx0429C
skv-mpx0432C|Ibanda|ont|2024-05-07	2024-05-01	Sud Kivu	Democratic Republic of the Congo		Africa	Ib	Ibanda	our analysis_contextualSKv	skv-mpx0432C
skv-mpx0442Or|Bagira|ont|2024-05-08	2024-05-01	Sud Kivu	Democratic Republic of the Congo		Africa	Ib	Bagira	our analysis_contextualSKv	skv-mpx0442Or
skv-mpx0441C|Bagira|ont|2024-05-08	2024-05-01	Sud Kivu	Democratic Republic of the Congo		Africa	Ib	Bagira	our analysis_contextualSKv	skv-mpx0441C
skv-mpx0475Or|Kamituga|ont|2024-05-11	2024-05-01	Sud Kivu	Democratic Republic of the Congo		Africa	Ib	Kamituga	our analysis_contextualSKv	skv-mpx0475Or
skv-mpx0512C|Bunyakiru|ont|2024-05-XX	2024-05-01	Sud Kivu	Democratic Republic of the Congo		Africa	Ib	Bunyakiri	our analysis_contextualSKv	skv-mpx0512C
skv-mpx0511S|Ibanda|ont|2024-05-14	2024-05-01	Sud Kivu	Democratic Republic of the Congo		Africa	Ib	Ibanda	our analysis_contextualSKv	skv-mpx0511S
KAM-00358C	2024-05-01	Sud Kivu	Democratic Republic of the Congo		Africa	Ib	Kamituga	our analysis_contextualSKv	KAM-00358C
KAM-449oro	2024-05-01	Sud Kivu	Democratic Republic of the Congo		Africa	Ib	Kamituga	our analysis_contextualSKv	KAM-449oro
KAM-00395C	2024-05-01	Sud Kivu	Democratic Republic of the Congo		Africa	Ib	Kamituga	our analysis_contextualSKv	KAM-00395C
KAM-00395Ec-av	2024-05-01	Sud Kivu	Democratic Republic of the Congo		Africa	Ib	Kamituga	our analysis_contextualSKv	KAM-00395Ec-av
skv-mpx0534C|Nyantende|ont|2024-05-18	2024-05-01	Sud Kivu	Democratic Republic of the Congo		Africa	Ib	Nyantende	our analysis_contextualSKv	skv-mpx0534C
skv-mpx924|Kimbi-Lulenge|ont|2024-06-01	2024-06-01	Sud Kivu	Democratic Republic of the Congo		Africa	Ib	Kimbi-Lulenge	our analysis_contextualSKv	skv-mpx924
skv-mpx880C|Miti-muresa|ont|2024-06-04	2024-06-01	Sud Kivu	Democratic Republic of the Congo		Africa	Ib	Miti-Murhesa	our analysis_contextualSKv	skv-mpx880C
skv-mpx919|Sud-Kivu|ont|2024-06-XX	2024-06-01	Sud Kivu	Democratic Republic of the Congo		Africa	Ib	Kadutu	our analysis_contextualSKv	skv-mpx919
skv-mpx922|Nyangezi|ont|2024-06-05	2024-06-01	Sud Kivu	Democratic Republic of the Congo		Africa	Ib	Nyangezi	our analysis_contextualSKv	skv-mpx922
skv-mpx0759Or|Uvira|ont|2024-06-06	2024-06-01	Sud Kivu	Democratic Republic of the Congo		Africa	Ib	Uvira	our analysis_contextualSKv	skv-mpx0759Or
skv-mpx0758Or|Uvira|ont|2024-06-07	2024-06-01	Sud Kivu	Democratic Republic of the Congo		Africa	Ib	Uvira	our analysis_contextualSKv	skv-mpx0758Or
skv-mpx0802C|Ibanda|ont|2024-06-07	2024-06-01	Sud Kivu	Democratic Republic of the Congo		Africa	Ib	Ibanda	our analysis_contextualSKv	skv-mpx0802C
skv-mpx0794C|Ibanda|ont|2024-06-09	2024-06-01	Sud Kivu	Democratic Republic of the Congo		Africa	Ib	Ibanda	our analysis_contextualSKv	skv-mpx0794C
skv-mpx0804C|Ibanda|ont|2024-06-10	2024-06-01	Sud Kivu	Democratic Republic of the Congo		Africa	Ib	Ibanda	our analysis_contextualSKv	skv-mpx0804C
skv-mpx0869C|Ibanda|ont|2024-06-11	2024-06-01	Sud Kivu	Democratic Republic of the Congo		Africa	Ib	Ibanda	our analysis_contextualSKv	skv-mpx0869C
skv-mpx0792C|Ibanda|ont|2024-06-12	2024-06-01	Sud Kivu	Democratic Republic of the Congo		Africa	Ib	Ibanda	our analysis_contextualSKv	skv-mpx0792C
skv-mpx0796C|Ibanda|ont|2024-06-13	2024-06-01	Sud Kivu	Democratic Republic of the Congo		Africa	Ib	Ibanda	our analysis_contextualSKv	skv-mpx0796C
skv-mpx0811C|Ibanda|ont|2024-06-14	2024-06-01	Sud Kivu	Democratic Republic of the Congo		Africa	Ib	Ibanda	our analysis_contextualSKv	skv-mpx0811C
skv-mpx0813C|Nyatende|ont|2024-06-14	2024-06-01	Sud Kivu	Democratic Republic of the Congo		Africa	Ib	Nyantende	our analysis_contextualSKv	skv-mpx0813C
skv-mpx0780Or|Nyangezi|ont|2024-06-14	2024-06-01	Sud Kivu	Democratic Republic of the Congo		Africa	Ib	Nyangezi	our analysis_contextualSKv	skv-mpx0780Or
Monkeypox virus/human/Thailand/DDCBIDI-001/2024	2024-08-01	Bangkok	Thailand	2024-04-09	Asia	Ib		Nitiyanontakij et al.	PQ281490
Monkeypox virus/Human/Thailand/DDCBIDI-002/2024	2024-08-01	Bangkok	Thailand	2024-04-09	Asia	Ib		Nitiyanontakij et al.	PQ281491
MPXV_USA_2024_CA0100	2024-11-01	California	USA	2024-02-12	North America	Ib		Gigante et al.	PQ662929
MPXV_USA_2024_GA0100	2025-01-01	Georgia	USA	23/01/2025	North America	Ib		Gigante et al.	PV002568
24MPX 1521GG	2024-07-01	Kinshasa	Democratic Republic of the Congo	20/09/2024	Africa	Ib	Ngiri-Ngiri	Wawina-Bokalanga et al.	PQ352023
24MPX 1521V	2024-07-01	Kinshasa	Democratic Republic of the Congo	20/09/2024	Africa	Ib	Ngiri-Ngiri	Wawina-Bokalanga et al.	PQ352022
24MPX 1956V	2024-08-01	Kinshasa	Democratic Republic of the Congo	20/09/2024	Africa	Ib	Limete	Wawina-Bokalanga et al.	PQ352021
24MPX 2019V	2024-08-01	Kinshasa	Democratic Republic of the Congo	20/09/2024	Africa	Ib	Limete	Wawina-Bokalanga et al.	PQ352031
24MPX 2027V	2024-12-08	Kinshasa	Democratic Republic of the Congo	20/09/2024	Africa	Ib	Limete	Wawina-Bokalanga et al.	PQ352030
RDC-NKV-GOM-MPOX-010	13/10/2023	Sud Kivu	Democratic Republic of the Congo	2024-02-05	Africa	Ib	Kamituga	Vakaniaki et al.	PP601228
35_DRC_HGRK_SouthKivu_2023	15/10/2023	Sud Kivu	Democratic Republic of the Congo	2024-11-09	Africa	Ib	Kamituga	Masirika et al.	PQ305785
23_DRC_HGRK_SouthKivu_2023	15/10/2023	Sud Kivu	Democratic Republic of the Congo	2024-11-09	Africa	Ib	Kamituga	Masirika et al.	PQ305774
53_DRC_HGRK_SouthKivu_2023	15/10/2023	Sud Kivu	Democratic Republic of the Congo	2024-11-09	Africa	Ib	Kamituga	Masirika et al.	PQ305800
RDC-NKV-GOM-MPOX045C	28/10/2023	Sud Kivu	Democratic Republic of the Congo	16/10/2024	Africa	Ib	Kamituga	Kinganda Lusamaki et al.	PQ221885
44_DRC_HGRK_SouthKivu_2023	2023-05-11	Sud Kivu	Democratic Republic of the Congo	2024-11-09	Africa	Ib	Kamituga	Masirika et al.	PQ305794
45_DRC_HGRK_SouthKivu_2023	2023-08-11	Sud Kivu	Democratic Republic of the Congo	2024-11-09	Africa	Ib	Kamituga	Masirika et al.	PQ305795
RDC-NKV-GOM-MPOX109C	2023-10-11	Sud Kivu	Democratic Republic of the Congo	16/10/2024	Africa	Ib	Kamituga	Kinganda Lusamaki et al.	PQ221894
RDC-NKV-GOM-MPOX098C	2023-11-11	Sud Kivu	Democratic Republic of the Congo	16/10/2024	Africa	Ib	Kadutu	Kinganda Lusamaki et al.	PQ221891
RDC-NKV-GOM-MPOX095C	13/11/2023	Sud Kivu	Democratic Republic of the Congo	16/10/2024	Africa	Ib	Kamituga	Kinganda Lusamaki et al.	PQ221889
46_DRC_HGRK_SouthKivu_2023	14/11/2023	Sud Kivu	Democratic Republic of the Congo	2024-11-09	Africa	Ib	Kamituga	Masirika et al.	PQ305796
RDC-NKV-GOM-MPOX112C	14/11/2023	Sud Kivu	Democratic Republic of the Congo	16/10/2024	Africa	Ib	Kamituga	Kinganda Lusamaki et al.	PQ221895
26_DRC_HGRK_SouthKivu_2023	15/11/2023	Sud Kivu	Democratic Republic of the Congo	2024-11-09	Africa	Ib	Kamituga	Masirika et al.	PQ305777
25_DRC_HGRK_SouthKivu_2023	15/11/2023	Sud Kivu	Democratic Republic of the Congo	2024-11-09	Africa	Ib	Kamituga	Masirika et al.	PQ305776
40_DRC_HGRK_SouthKivu_2023	2023-01-12	Sud Kivu	Democratic Republic of the Congo	2024-11-09	Africa	Ib	Kamituga	Masirika et al.	PQ305790
37_DRC_HGRK_SouthKivu_2023	2023-01-12	Sud Kivu	Democratic Republic of the Congo	2024-11-09	Africa	Ib	Kamituga	Masirika et al.	PQ305787
38_DRC_HGRK_SouthKivu_2023	2023-01-12	Sud Kivu	Democratic Republic of the Congo	2024-11-09	Africa	Ib	Kamituga	Masirika et al.	PQ305788
RDC-NKV-GOM-MPOX142C	2023-02-12	Sud Kivu	Democratic Republic of the Congo	16/10/2024	Africa	Ib	Kamituga	Kinganda Lusamaki et al.	PQ221896
70_DRC_HGRK_SouthKivu_2023	2023-05-12	Sud Kivu	Democratic Republic of the Congo	2024-11-09	Africa	Ib	Kamituga	Masirika et al.	PQ305809
78_DRC_HGRK_SouthKivu_2023	2023-10-12	Sud Kivu	Democratic Republic of the Congo	2024-11-09	Africa	Ib	Kamituga	Masirika et al.	PQ305813
39_DRC_HGRK_SouthKivu_2023	18/12/2023	Sud Kivu	Democratic Republic of the Congo	2024-11-09	Africa	Ib	Kamituga	Masirika et al.	PQ305789
36_DRC_HGRK_SouthKivu_2023	18/12/2023	Sud Kivu	Democratic Republic of the Congo	2024-11-09	Africa	Ib	Kamituga	Masirika et al.	PQ305786
24MPX0231V	21/12/2023	Sud Kivu	Democratic Republic of the Congo	2024-02-05	Africa	Ib	Kamituga	Vakaniaki et al.	PP601223
24MPX0224C	25/12/2023	Sud Kivu	Democratic Republic of the Congo	2024-02-05	Africa	Ib	Kamituga	Vakaniaki et al.	PP601219
82_DRC_HGRK_SouthKivu_2023	25/12/2023	Sud Kivu	Democratic Republic of the Congo	2024-11-09	Africa	Ib	Kamituga	Masirika et al.	PQ305816
24MPX0226V	26/12/2023	Sud Kivu	Democratic Republic of the Congo	2024-02-05	Africa	Ib	Kamituga	Vakaniaki et al.	PP601220
24MPX0223C	26/12/2023	Sud Kivu	Democratic Republic of the Congo	2024-02-05	Africa	Ib	Kamituga	Vakaniaki et al.	PP601218
24MPX0228V	27/12/2023	Sud Kivu	Democratic Republic of the Congo	2024-02-05	Africa	Ib	Kamituga	Vakaniaki et al.	PP601221
24MPX0230C	31/12/2023	Sud Kivu	Democratic Republic of the Congo	2024-02-05	Africa	Ib	Kamituga	Vakaniaki et al.	PP601222
55_DRC_HGRK_SouthKivu_2024	2024-01-01	Sud Kivu	Democratic Republic of the Congo	2024-11-09	Africa	Ib	Kamituga	Masirika et al.	PQ305801
62_DRC_HGRK_SouthKivu_2024	2024-01-01	Sud Kivu	Democratic Republic of the Congo	2024-11-09	Africa	Ib	Kamituga	Masirika et al.	PQ305806
RDC-NKV-GOM-MPOX180C	2024-03-01	Sud Kivu	Democratic Republic of the Congo	16/10/2024	Africa	Ib	Kamituga	Kinganda Lusamaki et al.	PQ221905
RDC-NKV-GOM-MPOX157Or	2024-03-01	Sud Kivu	Democratic Republic of the Congo	16/10/2024	Africa	Ib	Kamituga	Kinganda Lusamaki et al.	PQ221898
RDC-NKV-GOM-MPOX187Or	2024-03-01	Sud Kivu	Democratic Republic of the Congo	16/10/2024	Africa	Ib	Kamituga	Kinganda Lusamaki et al.	PQ221907
RDC-NKV-GOM-MPOX169C	2024-03-01	Sud Kivu	Democratic Republic of the Congo	16/10/2024	Africa	Ib	Kamituga	Kinganda Lusamaki et al.	PQ221902
RDC-NKV-GOM-MPOX160Or	2024-03-01	Sud Kivu	Democratic Republic of the Congo	16/10/2024	Africa	Ib	Kamituga	Kinganda Lusamaki et al.	PQ221899
RDC-NKV-GOM-MPOX195C	2024-03-01	Sud Kivu	Democratic Republic of the Congo	16/10/2024	Africa	Ib	Kamituga	Kinganda Lusamaki et al.	PQ221909
RDC-NKV-GOM-MPOX209C	2024-03-01	Sud Kivu	Democratic Republic of the Congo	16/10/2024	Africa	Ib	Kamituga	Kinganda Lusamaki et al.	PQ221912
RDC-NKV-GOM-MPOX183C	2024-03-01	Sud Kivu	Democratic Republic of the Congo	16/10/2024	Africa	Ib	Kamituga	Kinganda Lusamaki et al.	PQ221906
RDC-NKV-GOM-MPOX167C	2024-03-01	Sud Kivu	Democratic Republic of the Congo	16/10/2024	Africa	Ib	Kamituga	Kinganda Lusamaki et al.	PQ221901
RDC-NKV-GOM-MPOX164C	2024-03-01	Sud Kivu	Democratic Republic of the Congo	16/10/2024	Africa	Ib	Kamituga	Kinganda Lusamaki et al.	PQ221900
RDC-NKV-GOM-MPOX193Or	2024-03-01	Sud Kivu	Democratic Republic of the Congo	16/10/2024	Africa	Ib	Kamituga	Kinganda Lusamaki et al.	PQ221908
24MPX0239V	2024-10-01	Sud Kivu	Democratic Republic of the Congo	2024-02-05	Africa	Ib	Kamituga	Vakaniaki et al.	PP601224
MPXV_DRC_2024_L3	2024-10-01	Sud Kivu	Democratic Republic of the Congo	23/08/2024	Africa	Ib	Kamituga	Masirika et al.	PQ220058
MPXV_DRC_2024_L2	2024-10-01	Sud Kivu	Democratic Republic of the Congo	23/08/2024	Africa	Ib	Kamituga	Masirika et al.	PQ220057
MPXV_DRC_2024_L9	2024-10-01	Sud Kivu	Democratic Republic of the Congo	23/08/2024	Africa	Ib	Kamituga	Masirika et al.	PQ220060
MPXV_DRC_2024_L1	2024-10-01	Sud Kivu	Democratic Republic of the Congo	23/08/2024	Africa	Ib	Kamituga	Masirika et al.	PQ220056
MPXV_DRC_2024_O7	2024-10-01	Sud Kivu	Democratic Republic of the Congo	23/08/2024	Africa	Ib	Kamituga	Masirika et al.	PQ220061
MPXV_DRC_2024_L4	2024-10-01	Sud Kivu	Democratic Republic of the Congo	23/08/2024	Africa	Ib	Kamituga	Masirika et al.	PQ220059
24MPX0240V	14/01/2024	Sud Kivu	Democratic Republic of the Congo	2024-02-05	Africa	Ib	Kamituga	Vakaniaki et al.	PP601225
24MPX0242V	15/01/2024	Sud Kivu	Democratic Republic of the Congo	2024-02-05	Africa	Ib	Kamituga	Vakaniaki et al.	PP601226
76_DRC_HGRK_SouthKivu_2024	15/01/2024	Sud Kivu	Democratic Republic of the Congo	2024-11-09	Africa	Ib	Kamituga	Masirika et al.	PQ305812
24_DRC_HGRK_SouthKivu_2024	15/01/2024	Sud Kivu	Democratic Republic of the Congo	2024-11-09	Africa	Ib	Kamituga	Masirika et al.	PQ305775
52_DRC_HGRK_SouthKivu_2024	15/01/2024	Sud Kivu	Democratic Republic of the Congo	2024-11-09	Africa	Ib	Kamituga	Masirika et al.	PQ305799
29_DRC_HGRK_SouthKivu_2024	15/01/2024	Sud Kivu	Democratic Republic of the Congo	2024-11-09	Africa	Ib	Kamituga	Masirika et al.	PQ305780
24MPX0209V	19/01/2024	Sud Kivu	Democratic Republic of the Congo	2024-02-05	Africa	Ib	Kamituga	Vakaniaki et al.	PP601213
24MPX0203V	23/01/2024	Sud Kivu	Democratic Republic of the Congo	2024-02-05	Africa	Ib	Kamituga	Vakaniaki et al.	PP601209
24MPX0201V	23/01/2024	Sud Kivu	Democratic Republic of the Congo	2024-02-05	Africa	Ib	Kamituga	Vakaniaki et al.	PP601208
24MPX0198V	23/01/2024	Sud Kivu	Democratic Republic of the Congo	2024-02-05	Africa	Ib	Kamituga	Vakaniaki et al.	PP601207
24MPX0217V	23/01/2024	Sud Kivu	Democratic Republic of the Congo	2024-02-05	Africa	Ib	Kamituga	Vakaniaki et al.	PP601215
24MPX0207Or	23/01/2024	Sud Kivu	Democratic Republic of the Congo	2024-02-05	Africa	Ib	Kamituga	Vakaniaki et al.	PP601212
24MPX0204V	23/01/2024	Sud Kivu	Democratic Republic of the Congo	16/10/2024	Africa	Ib	Kamituga	Kinganda Lusamaki et al.	PQ221834
24MPX0221V	26/01/2024	Sud Kivu	Democratic Republic of the Congo	2024-02-05	Africa	Ib	Kamituga	Vakaniaki et al.	PP601217
24MPX0220V	26/01/2024	Sud Kivu	Democratic Republic of the Congo	2024-02-05	Africa	Ib	Kamituga	Vakaniaki et al.	PP601216
24MPX0205V	28/01/2024	Sud Kivu	Democratic Republic of the Congo	2024-02-05	Africa	Ib	Kamituga	Vakaniaki et al.	PP601210
57_DRC_HGRK_SouthKivu_2024	30/01/2024	Sud Kivu	Democratic Republic of the Congo	2024-11-09	Africa	Ib	Kamituga	Masirika et al.	PQ305802
27_DRC_HGRK_SouthKivu_2024	30/01/2024	Sud Kivu	Democratic Republic of the Congo	2024-11-09	Africa	Ib	Kamituga	Masirika et al.	PQ305778
43_DRC_HGRK_SouthKivu_2024	2024-05-02	Sud Kivu	Democratic Republic of the Congo	2024-11-09	Africa	Ib	Kamituga	Masirika et al.	PQ305793
61_DRC_HGRK_SouthKivu_2024	14/02/2024	Sud Kivu	Democratic Republic of the Congo	2024-11-09	Africa	Ib	Kamituga	Masirika et al.	PQ305805
74_DRC_HGRK_SouthKivu_2024	21/02/2024	Sud Kivu	Democratic Republic of the Congo	2024-11-09	Africa	Ib	Kamituga	Masirika et al.	PQ305811
88_DRC_HGRK_SouthKivu_2024	25/02/2024	Sud Kivu	Democratic Republic of the Congo	2024-11-09	Africa	Ib	Kamituga	Masirika et al.	PQ305819
51_DRC_HGRK_SouthKivu_2024	15/03/2024	Sud Kivu	Democratic Republic of the Congo	2024-11-09	Africa	Ib	Kamituga	Masirika et al.	PQ305798
48_DRC_HGRK_SouthKivu_2024	15/03/2024	Sud Kivu	Democratic Republic of the Congo	2024-11-09	Africa	Ib	Kamituga	Masirika et al.	PQ305797
80_DRC_HGRK_SouthKivu_2024	15/03/2024	Sud Kivu	Democratic Republic of the Congo	2024-11-09	Africa	Ib	Kamituga	Masirika et al.	PQ305815
28_DRC_HGRK_SouthKivu_2024	20/03/2024	Sud Kivu	Democratic Republic of the Congo	2024-11-09	Africa	Ib	Kamituga	Masirika et al.	PQ305779
84_DRC_HGRK_SouthKivu_2024	25/03/2024	Sud Kivu	Democratic Republic of the Congo	2024-11-09	Africa	Ib	Kamituga	Masirika et al.	PQ305817
22_DRC_HGRK_SouthKivu_2024	30/03/2024	Sud Kivu	Democratic Republic of the Congo	2024-11-09	Africa	Ib	Kamituga	Masirika et al.	PQ305773
31_DRC_HGRK_SouthKivu_2024	2024-01-04	Sud Kivu	Democratic Republic of the Congo	2024-11-09	Africa	Ib	Kamituga	Masirika et al.	PQ305782
73_DRC_HGRK_SouthKivu_2024	2024-05-04	Sud Kivu	Democratic Republic of the Congo	2024-11-09	Africa	Ib	Kamituga	Masirika et al.	PQ305810
59_DRC_HGRK_SouthKivu_2024	2024-08-04	Sud Kivu	Democratic Republic of the Congo	2024-11-09	Africa	Ib	Kamituga	Masirika et al.	PQ305803
5_DRC_HGRK_SouthKivu_2024	2024-10-04	Sud Kivu	Democratic Republic of the Congo	2024-11-09	Africa	Ib	Kamituga	Masirika et al.	PQ305764
19_DRC_HGRK_SouthKivu_2024	15/04/2024	Sud Kivu	Democratic Republic of the Congo	2024-11-09	Africa	Ib	Kamituga	Masirika et al.	PQ305771
7_DRC_HGRK_SouthKivu_2024	15/04/2024	Sud Kivu	Democratic Republic of the Congo	2024-11-09	Africa	Ib	Kamituga	Masirika et al.	PQ305766
3_DRC_HGRK_SouthKivu_2024	17/04/2024	Sud Kivu	Democratic Republic of the Congo	2024-11-09	Africa	Ib	Kamituga	Masirika et al.	PQ305763
8_DRC_HGRK_SouthKivu_2024	17/04/2024	Sud Kivu	Democratic Republic of the Congo	2024-11-09	Africa	Ib	Kamituga	Masirika et al.	PQ305767
66_DRC_HGRK_SouthKivu_2024	2024-01-05	Sud Kivu	Democratic Republic of the Congo	2024-11-09	Africa	Ib	Nyangezi	Masirika et al.	PQ305808
33_DRC_HGRK_SouthKivu_2024	2024-01-05	Sud Kivu	Democratic Republic of the Congo	2024-11-09	Africa	Ib	Kamituga	Masirika et al.	PQ305783
6_DRC_HGRK_SouthKivu_2024	2024-05-05	Sud Kivu	Democratic Republic of the Congo	2024-11-09	Africa	Ib	Kamituga	Masirika et al.	PQ305765
60_DRC_HGRK_SouthKivu_2024	2024-08-05	Sud Kivu	Democratic Republic of the Congo	2024-11-09	Africa	Ib	Kamituga	Masirika et al.	PQ305804
20_DRC_HGRK_SouthKivu_2024	2024-12-05	Sud Kivu	Democratic Republic of the Congo	2024-11-09	Africa	Ib	Kamituga	Masirika et al.	PQ305772
41_DRC_HGRK_SouthKivu_2024	13/05/2024	Sud Kivu	Democratic Republic of the Congo	2024-11-09	Africa	Ib	Nyangezi	Masirika et al.	PQ305791
15_DRC_HGRK_SouthKivu_2024	15/05/2024	Sud Kivu	Democratic Republic of the Congo	2024-11-09	Africa	Ib	Kamituga	Masirika et al.	PQ305769
86_DRC_HGRK_SouthKivu_2024	16/05/2024	Sud Kivu	Democratic Republic of the Congo	2024-11-09	Africa	Ib	Kamituga	Masirika et al.	PQ305818
92_DRC_HGRK_SouthKivu_2024	20/05/2024	Sud Kivu	Democratic Republic of the Congo	2024-11-09	Africa	Ib	Kamituga	Masirika et al.	PQ305820
63_DRC_HGRK_SouthKivu_2024	20/05/2024	Sud Kivu	Democratic Republic of the Congo	2024-11-09	Africa	Ib	Kamituga	Masirika et al.	PQ305807
34_DRC_HGRK_SouthKivu_2024	24/05/2024	Sud Kivu	Democratic Republic of the Congo	2024-11-09	Africa	Ib	Kamituga	Masirika et al.	PQ305784
14_DRC_HGRK_SouthKivu_2024	30/05/2024	Sud Kivu	Democratic Republic of the Congo	2024-11-09	Africa	Ib	Kamituga	Masirika et al.	PQ305768
16_DRC_HGRK_SouthKivu_2024	30/05/2024	Sud Kivu	Democratic Republic of the Congo	2024-11-09	Africa	Ib	Kamituga	Masirika et al.	PQ305770
30_DRC_HGRK_SouthKivu_2024	31/05/2024	Sud Kivu	Democratic Republic of the Congo	2024-11-09	Africa	Ib	Kamituga	Masirika et al.	PQ305781
79_DRC_HGRK_SouthKivu_2024	31/05/2024	Sud Kivu	Democratic Republic of the Congo	2024-11-09	Africa	Ib	Kamituga	Masirika et al.	PQ305814
KEMRI0010724-nvrl220	25/07/2024	Taita Taveta	Kenya	19/08/2024	Africa	Ib		Langat et al.	PQ178862
CU-ID24110	16/08/2024		Thailand	27/08/2024	Asia	Ib		Ampoot et al.	PQ240043
MPXV_UK_2024_0072	27/10/2024		United Kingdom	21/11/2024	Europe	Ib		Nettlemill et al.	PQ628240
MPXV/Ib/Germany/2024/RKI1142	31/10/2024		Rwanda	24/10/2024	Africa	Ib		Brinkmann et al.	PQ499044
MPXV_UK_2024_0013	28/11/2024		United Kingdom	13/12/2024	Europe	Ib		Everall et al.	PQ762586
hMpxV/Thailand/DDCBIDI-001/2025	2025-06-01		Thailand	27/01/2025	Asia	Ib		Nitiyanontakij et al.	PQ963869
